# Supplementary material for: Monitoring Universal Health Coverage reforms in primary health care facilities: Creating a framework, selecting and field-testing indicators in Kerala, India
Source: PLoS One. 2020 Aug 3;15(8):e0236169. doi: 10.1371/journal.pone.0236169 (PMC7398520; doi:10.1371/journal.pone.0236169)
Supplement: S2 File — (XLSX) [file pone.0236169.s002.xlsx]

## Sheet: Delphi round 1
Sr no	Indicator Name	Expert 1	Expert 2	Expert 3	Expert 4	Mean Ranking	Median Ranking
1	Proportion of pregnant women who received all recommended type of ANC care for the last live birth within a stipulated time period	1	1	1	1	1	1
2	Bredeau Index Score (%)	1	1	1	1	1	1
3	Proportion of eligible adults (>30 years) who had Blood Glucose screening within a stipulated time period	1	1	1	1	1	1
4	Full immunisation coverage rate (%)	1	1	1	1	1	1
5	TB eﬀective treatment coverage (%)	1	1	1	1	1	1
6	Tuberculosis (TB) treatment Completeness coverage rate (%)	1	1	1	1	1	1
7	Proportion of patients referred from Family Health Centre (FHC) to higher levels within a stipulated time period	1	1	1	2	1.25	1
8	Households with improved water source and sanitary facilities	1	1	1	2	1.25	1
9	Proportion of LSGI funds spent for health within a stipulated time period on special populations and social determinants	1	1	1	2	1.25	1
10	Number of patients receiving palliative care services within a stipulated time period	1	1	1	3	1.5	1
11	Proportion of facilities providing extended service hours	1	1	2	3	1.75	1.5
12	Percentage of children under five years with malnutrition treated for malnutrition	1	4	1	2	2	1.5
13	2.1 Percentage of VacantAuxiliary Nurse Mid-wife (ANM) positions at sub-centers (SCs)	2	1	1	5	2.25	1.5
14	2.2 Percentage of Vacant Staff Nurse positions at Primary Health Centre(PHC)/Family Health Centre (FHC)	2	1	1	5	2.25	1.5
15	2.3 Percentage of Medical Officers(Mos) at PHC	2	1	1	5	2.25	1.5
16	Adults aged ≥15 years not smoking tobacco in last 30 days (%)	1	1	3	3	2	2
17	Proportion of eligible adults (>30 years) who had Blood Pressure screening within a stipulated time period	1	3	1	3	2	2
18	Cervical cancer screening among women aged 30–49 years (%)	3	5	1	1	2.5	2
19	Proportion of households facing catastrophic health expenditure	1	5	2	2	2.5	2
20	Of the people who fell sick in the past 15 days,proportions using outpatient services in a facility	3	1	2	4	2.5	2.5
21	Proportion of health facilities with Kerala-recommended core list of essential medicines available within a stipulated time period	1	5	1	4	2.75	2.5
22	Proportion covered under a pre-paid scheme for financial protection	1	5	2	3	2.75	2.5
23	Proportion of FHCs that submitted core reports to the district within a stipulated time period	1	5	2	3	2.75	2.5
24	Suicide rate (per 100 000 population)	3	5	2	2	3	2.5
25	Percentage who tried to stop smoking or using tobacco in any other form in the past 12 months	4	1	3	3	2.75	3
26	Mean fasting plasma glucose (FPG), (mmol/L)c	1	5	3	3	3	3
27	Percentage of health facilities with less than 5% of vital medical products stocked out	3	5	3	3	3.5	3
28	Availability of vaccines	3	5	1	4	3.25	3.5
29	Demand for family planning satisﬁed with modern method among women 15–49 years who are married or in a union (%)	1	5	3	4	3.25	3.5
30	Average Medical OOP cost of care per hospitalisation episode (*)	5	5	2	2	3.5	3.5
31	Number of months of stock available in facility (by stock type)	3	5	2	5	3.75	4
32	Care-seeking behaviour for children with suspected pneumonia (%)	4	4	3	4	3.75	4
33	Antiretroviral therapy (ART) coverage (%)	4	5	4	2	3.75	4
34	Impoverishment due to out of pocket (OOP) payments	5	5	2	3	3.75	4
35	Proportion of outpatients who sought care and did not experience Catastrophic Health Expenditure	5	5	3	3	4	4
36	Proportion of women who made OOP payments for antenatal checkup	5	5	1	4	3.75	4.5
37	Proportion of families who made OOP payments for the vaccination of their child	5	5	1	5	4	5
38	Percentage of population sleeping under insecticide-treated nets (%)	4	5	5	5	4.75	5

## Sheet: Delphi round 2
Srno	Indicator Name	Expert 1	Expert 2	Expert 3	Expert 4	Expert 5	Expert 6	Expert 7	Expert 8	Expert 9	Expert 10	Expert 11	Expert 12	Expert 13	Expert 14	Expert 15	Expert 16	Expert 17	Expert 18	Expert 19	Expert 20	Expert 21	Mean	Median
1	Proportion of pregnant women who received all recommended type of ANC care for the last live birth within a stipulated time period	5	4	1	1	1	1	5	1	1	2	1	3	1	1	1	4	3	3	1	5	5	2.38095	1
2	Full immunisation coverage rate (%)	1	2	2	1	1	1	3	1	1	1	1	1	1	1	1	1	3	1	1	5	2	1.52381	1
3	Incidence of low birth weight among newborns	2	2	2	1	4	1	5	1	1	1	2	2	1	1	1	1	5	3	2	5	1	2.09524	2
4	Bredeau Index Score (%)	5	3	1	2	5	1	2	1	1	2	1	1	1	1	1	2	1	4	2	2	5	2.09524	2
5	Incidence of Acute Diarrhoeal Disease (ADD) among children under five (%)	5	4	1	2	1	1	5	1	1	1	2	1	1	1	4	1	3	2	2	3	2	2.09524	2
6	Tuberculosis (TB) treatment Completeness coverage rate (%)	2	2	1	1	1	1	3	1	3	5	3	1	5	3	1	NR	1	2	2	2	5	2.25	2
7	Proportion of eligible adults (>30 years) who had Blood Pressure screening within a stipulated time period	1	1	2	1	2	1	5	1	1	1	1	4	1	1	2	5	2	2	4	1	5	2.09524	1
8	Proportion of eligible adults (>30 years) who had Blood Glucose screening within a stipulated time period	1	1	3	1	1	1	5	1	2	1	1	4	1	5	3	1	2	2	1	2	5	2.09524	1
9	Proportion of those screened at PHC/FHC diagnosed with depression within a stipulated time period	3	3	3	3	1	1	3	1	3	1	1	2	1	5	4	1	1	2	1	3	1	2.09524	2
10	Number of patients receiving palliative care services within a stipulated time period	3	3	1	2	1	1	5	1	5	5	1	1	3	4	1	1	5	3	1	3	1	2.42857	2
12	Proportion of LSGI funds spent for health within a stipulated time period on special populations and social determinants	3	3	1	1	1	1	3	1	1	1	1	1	5	1	2	1	2	2	1	3	1	1.71429	1
13	Proportion of FHCs that submitted core reports to the district within a stipulated time period	2	2	1	1	3	2	5	2	1	1	3	2	5	5	3	2	2	3	1	3	1	2.38095	2
14	Proportion of registered clinical establishments reporting to IDSP within a stipulated time period	1	2	1	5	4	1	5	3	1	5	1	1	5	1	1	1	1	2	1	4	5	2.42857	1
15	Proportion of patients referred from Family Health Centre (FHC) to higher levels within a stipulated time period	1	2	1	1	5	1	4	2	1	2	1	3	1	4	5	1	1	NR	2	3	1	2.1	1.5
16	Proportion of vacant healthcare provider positions within a stipulated time period	1	2	1	1	1	5	2	5	1	1	1	5	1	2	1	1	3	3	1	3	3	2.09524	1
17	Proportion of all outpatients receiving precheck service by Staff Nurse within a stipulated time period	4	1	1	1	1	1	2	1	1	1	1	1	2	2	1	1	1	5	1	3	2	1.61905	1
18	Proportion of health facilities with Kerala-recommended core list of essential medicines available within a stipulated time period	1	1	1	1	1	1		1	1	1	1	1	1	1	1	1	1	2	1	2	1	1.1	1
19	Proportion of facilities providing extended service hours	1	2	1	1	2	1	2	2	1	1	1	2	1	2	2	1	3	4	1	3	3	1.7619	2
20	Tuberculosis (TB) eﬀective treatment coverage rate (%)	1	1	1	1	3	1	2	1	2	1	2	1	1	1	3	1	1	4	4	2	1	1.66667	1
21	Proportion of population using safely managed drinking-water services (%)	3	2	2	1	1	1	5	1	1	NR	2	2	1	5	2	5	3	1	1	5	5	2.45	2
22	Proportion of adults aged ≥15 years not smoking tobacco in last 30 days (%)	2	2	2	3	1	1	5	1	2	1	5	3	4	1	NR	5	1	2	3	1	5	2.5	2
23	Prevalence of current alcohol use among persons aged 18+ years (%)	5	3	2	3	5	1	5	1	2	1	3	3	1	1	3	1	3	2	1	2	5	2.52381	2
24	Proportion of patients receiving one home care visit per week	5	5	1	2	1	1	4	2	3	1	1	5	5	1	5	1	2	4	2	2	1	2.57143	2
25	Proportion of Junior Public Health Nurse positions vacant at sub-centres (SCs)	2	2	2	1	5	5	4	5	1	2	1	5	1	2	3	1	3	3	1	3	3	2.61905	2
26	Headcount ratio of catastrophic health expenditure	4	1	1	5	1	2	5	2	2	5	1	2	5	2	1	5	1	5	2	1	5	2.7619	2
27	Proportion of Staff Nurse positions vacant at FHC	3	2	1	1	5	5		5	1	3	1	5	1	4	1	1	3	3	2	2	3	2.6	2.5
28	Proportion covered under a pre-paid scheme for financial protection	3	3	1	1	3	3	5	4	2	1	3	3	5	1	4	2	3	3	2	1	1	2.57143	3
29	Cervical cancer screening rate	3	3	2	1	5	4	5	4	5	3	1	2	1	1	2	1	4	5	1	3	1	2.71429	3
30	Malnutrition treatment coverage rate among children under five (%)	5	3	2	2	3	1	5	1	1	3	3	5	1	3	2	5	4	2	2	5	1	2.80952	3
31	Out of pocket expenditures as Proportion of total current health expenditure	2	2	1	5	2	3	5	4	1		2	3	5	5	5	5	2	3	1	1	5	3.1	3
32	Blood smears examined as a proportion of population (%)	5	4	1	1	5	1	5	1	2	3	5	2	2	5	5	5	5	4	5	4	1	3.38095	4
		NR	Not Ranked
